# Supplementary material for: Material patterning on substrates by manipulation of fluidic behavior
Source: Natl Sci Rev. 2019 Mar 18;6(4):758–66. doi: 10.1093/nsr/nwz034 (PMC8291501; doi:10.1093/nsr/nwz034)
Supplement: nwz034_Supplemental_Files [file nwz034_supplemental_files.zip]

Archive with 6 entries (6 files):
- Supplementary_Information-revised.docx
- Supplementary_Video_S1.avi
- Supplementary_Video_S2.avi
- Supplementary_Video_S3.avi
- Supplementary_Video_S4.avi
- Supplementary_Video_S5.avi
